# Supplementary material for: Flow Dynamics through a High Swelling Nanofiber Membrane Processed at Different Relative Humidities: A Study on a FexOy/Polyvinyl Alcohol Composite
Source: Membranes (Basel). 2024 Aug 30;14(9):189. doi: 10.3390/membranes14090189 (PMC11433868; doi:10.3390/membranes14090189)
Supplement: Supplementary file 1 [file membranes-14-00189-s001.zip]

Archive with 1 entries (1 files):
- membranes-3138667-supplementary.pdf
